# Supplementary material for: Volatile Profile of Strawberry Fruits and Influence of Different Drying Methods on Their Aroma and Flavor: A Review
Source: Molecules. 2023 Aug 1;28(15):5810. doi: 10.3390/molecules28155810 (PMC10420878; doi:10.3390/molecules28155810)
Supplement: Supplementary file 1 [file molecules-28-05810-s001.zip]

Archive with 1 entries (1 files):
- molecules-2433938-supplementary.xlsx
