# Supplementary material for: Volatile Profile of Strawberry Fruits and Influence of Different Drying Methods on Their Aroma and Flavor: A Review
Source: Molecules. 2023 Aug 1;28(15):5810. doi: 10.3390/molecules28155810 (PMC10420878; doi:10.3390/molecules28155810)
Supplement: Supplementary file 1 [file molecules-28-05810-s001.zip › molecules-2433938-supplementary.xlsx]

## Sheet: Table S1
	Table S1. Complete dataset of the volatiles compounds found in red fresh strawberry fruits according to scientific literature from 2018 to 2023.
	Reference					1	2	3				4	5		6			10										11			12	Total occurrence
		Compound Name	Class	Odor Description	Samples type	mean of 6 genotypes	Candonga Sabrosa	Camarosa	Crystal	Monterey	Portola	Florida Fortuna	Sabrina	Elide	Frontera	Festival	Albion	Rubygem	Fortuna	Festival	Calinda	FL127	Plared	Sahara	Sabrina	Victory	E-22	Camarosa	Candonga	Festival	commercial				LEGEND
	1	Linalool (3,7-dimethylocta-1,6-dien-3-ol)	terpens	citrus, fruity/floral																												25		1	Leonardou et al. 2021 (range % area)
	2	methyl hexanoate (hexanoic acid, methyl ester)	esters	fruity, pineapple																												24		2	Cozzolino et al. 2021
	3	nerolidol	terpens	mild floral																												23		3	Parra-Palma et al. 2019 (relative area)
	4	2-methyl butanoic acid (2-methyl butyric acid)	acids	sour, cheesy, sweety																												22		4	Kafkas et al. 2019 (%area)
	5	hexanoic acid	acids	sweety, cheesy																												21		5	Cozzolino et al 2022
	6	ethyl hexanoate (hexanoic acid, ethyl ester)	esters	fruity, sweet, pineapple																												20		6	Padilla-Jimenez et al. 2021 (μl/100g)
	7	5-hexyldihydro-2(3H)-furanone (γ-decalactone)	lactones	fruity, peach, sweet																												19		10	Urun et al. 2021 (μg kg-1)
	8	2-hexenal	aldehydes	green, fruity																												18		11	Gonzalez-Dominguez et al.2020 (μg kg-1)
	9	ethyl butanoate (butanoic acid ethyl ester)	esters	fruity, sweet, pineapple																												15		12	Abouelenein et al. 2021
	10	methyl butanoate (butanoic acid methyl ester)	esters	sour, cheesy, sweety																												15
	11	nonanoic acid	acids	waxy, fatty, cheesy																												14
	12	octanoic acid	acids	fatty, waxy, rancid vegetable oil																												14
	13	benzaldehyde	aldehydes	Sweet, bitter, almond																												14
	14	decanoic acid	acids	rancid odor																												13
	15	terpineol	terpens	herbal																												13
	16	acetic acid	acids	strong vinegar																												12
	17	hexanal	aldehydes	fresh, green																												12
	18	nonanal	aldehydes	waxy, aldehydic, fatty																												12
	19	2-hexen-1-ol acetate	esters	pleasant, fruity, green																												12
	20	benzyl acetate (acetic acid phenylmethyl ester)	esters	sweet, floral, fruity																												12
	21	hexyl acetate (acetic acid hexyl ester)	esters	fruity, green apple, banana																												12
	22	DMHF (2,5-dimethyl-4-hydroxy-3(2H)-furanone) o furaneol	furanones	sweet, caramel, candy																												12
	23	DMMF (2,5-dimethyl-4-methoxy-3(2H)-furanone) o mesifurane	furanones	sweet, caramel																												12
	24	γ-dodecalactone	lactones	sweet, flower, fruit																												12
	25	butanoic Acid	acids	sour, cheesy, sweety																												11
	26	butyl acetate (acetic acid butyl ester)	esters	fruity, banana																												11
	27	hexyl hexanoate	esters	green herbal, fruity																												11
	28	farnesene	terpens	woody, green																												11
	29	Geraniol (3,7-dimethylocta-2,6-dien-1-ol)	terpens	sweet, berry, floral																												11
	30	1,2-benzenedicarboxylic acid diethyl ester	esters																													10
	31	benzophenone	ketons	balsamic, geranium																												10
	32	heptanoic acid	acids	rancid																												9
	33	octyl butanoate (butanoic acid octyl ester)	esters	fruity, green, waxy																												9
	34	dihydro-carvone	ketons	minty																												9
	35	bisabolene	terpens	fruity, citrus																												9
	36	octyl acetate (acetic acid octyl ester)	esters	neroli, jasmine, fruity																												8
	37	menthalactone	lactones	tonka, creamy																												8
	38	1-hexanol	alcohols																													7
	39	1-octanol	alcohols	waxy, green, citrus																												7
	40	2-ethyl-1-hexanol	alcohols	citrus, fruity																												7
	41	2-hexen-1-ol	alcohols	fruity, green																												7
	42	ethyl 2-hexenoate	esters	fruity																												7
	43	ethyl octanoate	esters	fruity, waxy																												7
	44	isoamyl butyrate	esters	waxy, fruity																												7
	45	1-dodecanol	alcohols	soapy, waxy																												6
	46	2-methylbutyl acetate	esters																													6
	47	3-hexen-1-ol acetate	esters																													6
	48	methyl isovalerate (methyl 3-methyl butanoate)	esters	fruity, apple, pineapple																												6
	49	Limonene	terpens	sweet cictru, peely																												6
	50	terpinolene	terpens	herbal, woody																												6
	51	hexadecanoic acid	acids	waxy																												5
	52	2-hexenyl propanoate (2-Hexen-1-ol propionate)	esters	green																												5
	53	3-methylbutyl acetate	esters	banana-like																												5
	54	3-methylbutyl hexanoate (isoamyl hexanoate)	esters	fruity, apple, pineapple, green, winy																												5
	55	butyl butanoate	esters	fruity, sweet																												5
	56	hexyl butanoate (butanoic acid hexyl ester)	esters	green, waxy, fruity																												5
	57	isobutyl butanoate	esters	fruity																												5
	58	methyl 2-methylbutanoate	esters	green apple, fruity, sweet																												5
	59	ocimene	terpens	citrus, herb, flower																												5
	60	2-phenylalcohol (phenylethyl alcohol)	alcohols	honey, spice, rose, lilac																												4
	61	3-hexen-1-ol	alcohols	green																												4
	62	2-ethylhexyl acetate	esters	earthy																												4
	63	2-hexenyl acetate	esters	sweet green, apple																												4
	64	2-hexenyl butanoate (butanoic acid 2-hexenyl ester)	esters	green, fruity, apple																												4
	65	4-hexenyl acetate	esters																													4
	66	butyl hexanoate	esters	fruity																												4
	67	butyl propionate	esters	fruity, banana, tropical																												4
	68	ethyl 3-hexenoate	esters	fruity																												4
	69	isobutyl hexanoate	esters	fruity, peach, earthy																												4
	70	isopropyl butyrate	esters	fruity, sweet																												4
	71	methyl acetate (acetic acid methyl ester)	esters	ethereal,green																												4
	72	methyl octanoate	esters	waxy, sweet, orange																												4
	73	methyl valerate (methyl pentanoate)	esters	fruity																												4
	74	octyl isovalerate	esters	floral																												4
	75	octyl propionate	esters	fruity																												4
	76	propyl butanoate	esters	fruity, sweet, pineapple																												4
	77	γ-octalactone	lactones	fruity, coconut, sweet																												4
	78	3-carene	terpens	citrus																												4
	79	cinnamene	terpens																													4
	80	α-Muurolene	terpens	woody																												4
	81	β-cymene	terpens																													4
	82	3-methylbutanoic acid	acids																													3
	83	propanoic acid	acids	pungent, rancid																												3
	84	1-octyn-3-ol	alcohols	mushroom																												3
	85	2-hexyl-1-octanol	alcohols																													3
	86	benzyl alcohol	alcohols	sweet, flower																												3
	87	2,4-dimethylbenzaldehyde	aldehydes	naphthyl																												3
	88	Phenol	aromatic compounds	phenol																												3
	89	1-ethylpropyl acetate	esters																													3
	90	2-heptyl butanoate	esters	fruity, green																												3
	91	ethyl 3-hydroxyhexanoate	esters	fruity, grape, green																												3
	92	ethyl acetate	esters	sweet fruit, grape																												3
	93	ethyl cinnamate	esters	balsamic, spicy																												3
	94	ethyl pentanoate	esters	fruity, apple, pineapple																												3
	95	hexyl isobutyrate	esters																													3
	96	isopropyl acetate	esters	fruity																												3
	97	methyl 2-hexenoate	esters																													3
	98	methyl 3-(methylthio) propionate	esters	sulfurous, vegetable																												3
	99	methyl propionate	esters	sweet, fruity, rum-like																												3
	100	γ-jasmolactone	furanones	creamy, coconut, buttery																												3
	101	1,1,2-trimethyl cyclohexane	hydrocarbons																													3
	102	1,2,3,4,5-pentamethyl cyclopentane	hydrocarbons																													3
	103	2,2,6,6-tetramethylheptane	hydrocarbons																													3
	104	germacrene D	hydrocarbons	woody																												3
	105	heptylcyclohexane	hydrocarbons																													3
	106	hexadecane	hydrocarbons																													3
	107	nonadecane	hydrocarbons																													3
	108	octylcyclohexane	hydrocarbons																													3
	109	pentadecane	hydrocarbons																													3
	110	tetradecane	hydrocarbons																													3
	111	α-Copaene	hydrocarbons	woody																												3
	112	γ-nonalactone	lactones	fruity, coconut																												3
	113	linalool oxide	terpens	flower																												3
	114	nerol	terpens	floral, citrus																												3
	115	β-damascenone	terpens	floral, woody																												3
	116	2-methyl propanoic acid	acids	rancid butter																												2
	117	benzoic acid	acids	urine																												2
	118	dodecanal	aldehydes																													2
	119	Styrene	aromatic compounds	balsaminc, gasolin																												2
	120	3-hexenyl acetate	esters	fruity, green, banana																												2
	121	ethyl 2-butenoate	esters																													2
	122	ethyl 2-methylbutyrate	esters	fruity																												2
	123	ethyl 3-hydroxybutyrate	esters	fruity, green grape																												2
	124	ethyl 3-methylbutyrate	esters	fruity, sweet, apple, pinepple																												2
	125	ethyl 3-methylthio propionate	esters	sulfurous																												2
	126	pentyl acetate	esters	herbal, dairy																												2
	127	acetophenone	ketons	floral																												2
	128	γ-butyrolactone	lactones	caramel, sweet																												2
	129	α-phellandrene	terpens	dill																												2
	130	3-hydroxybutanoic acid	acids																													1
	131	dodecanoic acid	acids	cheesy, soapy																												1
	132	ferulic acid	acids																													1
	133	hendecanoic acid	acids	waxy, creamy, cheese																												1
	134	heptadecanoic acid	acids																													1
	135	pentadecanoic acid	acids																													1
	136	tetradecanoic acid	acids	waxy, fatty, soapy, coconuts																												1
	137	1-heptanol	alcohols	green, herbal																												1
	138	1-hexadecanol	alcohols	flower, wax																												1
	139	1-nonanol	alcohols	citrus																												1
	140	1-pentanol	alcohols	pungent, fermented																												1
	141	1-propanol	alcohols	alcoholic fermented																												1
	142	2,3-butanediol	alcohols	fruit, onion, creamy																												1
	143	2-octen-1-ol	alcohols	green, fatty																												1
	144	3-methyl-1-butanol	alcohols	fermented																												1
	145	3-phenylpropanol	alcohols	balsamic, spicy																												1
	146	2-nonenal	aldehydes	fatty, green																												1
	147	decanal	aldehydes	waxy																												1
	148	tetradecanal	aldehydes	waxy																												1
	149	1,2-benzenediol	aromatic compounds																													1
	150	Tyrosol	aromatic compounds	floral																												1
	151	1-methyl ethyl hexanoate	esters	sweet, fruity, pineapple																												1
	152	2-hexenyl hexanoate	esters	green apple, herbal																												1
	153	3-nonenyl acetate	esters	waxy																												1
	154	acetic acid heptyl ester	esters	green																												1
	155	benzoic acid ethyl ester	esters	minty																												1
	156	butanoic acid 3-methylhexyl ester	esters	fruity, green																												1
	157	ethyl tetradecanoate (ethyl myristate)	esters	waxy, creamy																												1
	158	formic acid octyl ester	esters	fruity, green																												1
	159	isopropyl octanoate	esters	fruity																												1
	160	methyl 2-hydroxybutanoate	esters	fatty																												1
	161	methyl 3-hydroxyhexanoate	esters	fruity, pineapple, sweet																												1
	162	methyl cinnamate	esters	balsamic, spicy																												1
	163	methyl decanoate	esters	fermented, fatty																												1
	164	methyl salicylate (methyl 2-hydroxybenzoate)	esters	minty																												1
	165	myrtenyl acetate	esters	herbaceus, pleasent, fresh, sweet, woody, minty																												1
	166	nonyl acetate	esters	floral, mushroom, gardenia																												1
	167	octyl 2-methylbutyrate	esters	waxy																												1
	168	octyl hexanoate	esters																													1
	169	octyl isobutyrate	esters	waxy, green, creamy																												1
	170	propyl decanoate	esters	waxy, fruity, green																												1
	171	2-pentylfuran	furanones	green bean, butter																												1
	172	furfural	furanones	bread, almond, sweet																												1
	173	1-dodecene	hydrocarbons																													1
	174	cyclopentane	hydrocarbons	petrolium-like																												1
	175	3-pentanone	ketons	ethereal																												1
	176	methyl heptenone	ketons	citrus, green, lemongrass																												1
	177	hexalactone	lactones	herbal, creamy																												1
	178	caryophyllene	terpens	spicy																												1
	179	myrtenol	terpens	herbal, minty																												1
	180	α-bisabolol	terpens	floral																												1
	181	α-terpinene (terpilene)	terpens	woody, terpenic																												1
